# Supplementary material for: The histone methyltransferase Ezh2 restrains macrophage inflammatory responses
Source: FASEB J. 2021 Aug 31;35(10):e21843. doi: 10.1096/fj.202100044RRR (PMC8573545; doi:10.1096/fj.202100044RRR)
Supplement: Supplementary file 2 — Table S1 [file FSB2-35-e21843-s002.xlsx]

## Sheet: Sheet 1 - Nanostring Raw data
Nanostring Raw data
Gene Name	Annotation	Accession #	Probe Name	Class Name	wt 1	wt 2	wt 3	wt 1 lps	wt 2 lps	wt 3 lps	ko 1	ko 2	ko 3	ko 1 lps	ko 2 lps	ko 3 lps
Ager		NM_007425.2	NM_007425.2:361	Endogenous	1.22	1.81	2.76	19.74	13.46	14.61	9.31	10.83	9.16	24.31	13.87	13.92
Alox12		NM_007440.4	NM_007440.4:1426	Endogenous	1.57	5.78	4.59	1	13.46	14.61	9.31	10.83	9.16	12.15	13.87	13.92
Alox15		NM_009660.3	NM_009660.3:1419	Endogenous	1.92	1.44	1.29	11.64	13.46	14.61	9.31	10.83	9.16	24.31	13.87	13.92
Alox5		NM_009662.2	NM_009662.2:1206	Endogenous	10.66	9.03	10.84	9.62	13.46	14.61	4.65	10.83	9.16	12.15	6.94	13.92
Areg		NM_009704.3	NM_009704.3:698	Endogenous	1	2.89	3.12	21.77	13.46	14.61	9.31	10.83	9.16	12.15	13.87	13.92
Arg1		NM_007482.3	NM_007482.3:626	Endogenous	2.62	6.86	5.33	21.77	6.73	14.61	9.31	10.83	9.16	12.15	117.91	13.92
Atf2		NM_001025093.1	NM_001025093.1:3995	Endogenous	567.64	532.29	591.18	793.31	908.68	861.98	656.11	768.73	668.94	948.01	880.86	807.64
Bcl2l1		NM_009743.4	NM_009743.4:200	Endogenous	1374.95	1277.64	1131.08	1811.91	2066.41	2235.3	1698.43	1775.67	1686.08	2406.49	2101.57	2088.73
Bcl6		NM_009744.3	NM_009744.3:185	Endogenous	328.14	322.12	331.7	220.22	222.12	262.98	330.38	400.61	412.36	291.7	159.53	208.87
Birc2		NM_007465.2	NM_007465.2:1230	Endogenous	186.53	175.87	193.14	866.21	975.99	832.76	302.46	151.58	201.6	1008.78	977.96	1030.44
C1qa		NM_007572.2	NM_007572.2:566	Endogenous	2993.77	2407.22	2415.24	3265.89	3856.86	4061.52	3187.47	3767.88	3509.62	3743.43	3544.23	3467.3
C1qb		NM_009777.2	NM_009777.2:865	Endogenous	14081.1	14110.4	14811.7	17679.1	19701.6	21125.7	18170.9	21784.4	19710.7	21220.9	21744	20274.6
C1ra		NM_023143.3	NM_023143.3:64	Endogenous	8.22	15.53	11.21	51.13	20.19	14.61	4.65	10.83	9.16	36.46	13.87	41.77
C1s		NM_144938.2	NM_144938.2:2490	Endogenous	4.02	2.89	3.86	12.66	13.46	14.61	9.31	10.83	9.16	12.15	13.87	13.92
C2		NM_013484.2	NM_013484.2:2359	Endogenous	4.72	3.25	4.96	18.73	13.46	14.61	4.65	10.83	9.16	12.15	13.87	13.92
C3		NM_009778.2	NM_009778.2:285	Endogenous	25.35	22.03	27.01	2397.15	2133.72	3053.44	60.49	10.83	27.49	2783.27	2531.59	2492.55
C3ar1		NM_009779.2	NM_009779.2:555	Endogenous	11978.4	11239.9	11829.2	7839.45	8137.77	10416.8	14681	14346.1	13699.4	8228.26	8454.83	7268.79
C4a		NM_011413.2	NM_011413.2:56	Endogenous	2.62	2.53	2.02	3.54	13.46	14.61	9.31	10.83	9.16	12.15	13.87	13.92
C6		NM_016704.2	NM_016704.2:1135	Endogenous	1	1	1	1.01	13.46	14.61	4.65	10.83	9.16	12.15	13.87	13.92
C7		XM_356827.6	XM_356827.6:215	Endogenous	1	1	1	3.54	6.73	14.61	9.31	10.83	9.16	12.15	13.87	13.92
C8a		NM_146148.1	NM_146148.1:1350	Endogenous	2.27	1.81	4.96	29.87	13.46	14.61	9.31	10.83	18.33	12.15	13.87	13.92
C8b		NM_133882.2	NM_133882.2:1200	Endogenous	2.62	2.53	1	1.52	13.46	14.61	9.31	10.83	9.16	12.15	6.94	13.92
C9		NM_013485.1	NM_013485.1:226	Endogenous	1	1	1.29	2.53	13.46	14.61	4.65	10.83	9.16	12.15	13.87	13.92
Ccl11		NM_011330.3	NM_011330.3:430	Endogenous	1	1	1	17.72	13.46	14.61	9.31	10.83	9.16	12.15	13.87	13.92
Ccl17		NM_011332.2	NM_011332.2:247	Endogenous	1.57	1.81	2.39	1066.69	1339.47	1504.81	9.31	10.83	9.16	1422.02	1407.98	1448.19
Ccl19		NM_011888.2	NM_011888.2:465	Endogenous	1	1	1	25.82	6.73	14.61	9.31	10.83	9.16	12.15	13.87	13.92
Ccl2		NM_011333.3	NM_011333.3:415	Endogenous	394.92	521.46	312.22	26256.2	27563.4	30446.8	302.46	281.51	183.27	23396.5	25031.6	27278.8
Ccl20		NM_016960.1	NM_016960.1:120	Endogenous	5.42	3.25	1.29	81.51	33.65	14.61	9.31	10.83	9.16	72.92	104.04	83.55
Ccl21b		NM_011124.4	NM_011124.4:170	Endogenous	2.27	3.25	3.86	1	13.46	14.61	9.31	10.83	9.16	12.15	13.87	13.92
Ccl22		NM_009137.2	NM_009137.2:1096	Endogenous	9.27	8.67	10.11	7187.39	9766.67	12155.3	4.65	10.83	9.16	12421.4	12241.8	12421
Ccl24		NM_019577.4	NM_019577.4:335	Endogenous	1.92	1	1	27.84	13.46	14.61	9.31	10.83	9.16	24.31	13.87	27.85
Ccl3		NM_011337.1	NM_011337.1:60	Endogenous	432.68	485.34	453.35	91250	106666	113284	805.01	573.84	421.52	123302	125324	117554
Ccl4		NM_013652.1	NM_013652.1:140	Endogenous	135.13	160.7	144.62	22598	21034.3	20731.3	41.88	10.83	73.31	22922.5	21910.4	20622.8
Ccl5		NM_013653.1	NM_013653.1:165	Endogenous	27.45	19.5	21.5	66798.6	79338.2	88871.3	60.49	10.83	54.98	91519.7	90644.9	84454.4
Ccl7		NM_013654.2	NM_013654.2:215	Endogenous	126.39	92.81	79.94	6385.47	6306.94	6486.74	32.57	10.83	137.45	3561.12	5444.66	5166.13
Ccl8		NM_021443.2	NM_021443.2:150	Endogenous	5.07	6.14	7.17	25.82	13.46	14.61	9.31	10.83	9.16	60.77	20.81	27.85
Ccr1		NM_009912.4	NM_009912.4:1526	Endogenous	164.5	170.09	152.71	45.06	13.46	43.83	190.78	194.89	183.27	72.92	76.29	13.92
Ccr2		NM_009915.2	NM_009915.2:2965	Endogenous	137.23	146.25	219.97	32.91	20.19	14.61	330.38	270.68	274.91	48.62	90.17	13.92
Ccr3		NM_009914.4	NM_009914.4:2290	Endogenous	15.21	19.5	22.24	18.73	13.46	14.61	41.88	10.83	9.16	24.31	20.81	27.85
Ccr4		NM_009916.2	NM_009916.2:1670	Endogenous	1	1	1	1.01	13.46	14.61	9.31	10.83	9.16	12.15	6.94	13.92
Ccr7		NM_007719.2	NM_007719.2:755	Endogenous	1	1	1	21.77	13.46	43.83	13.96	10.83	9.16	12.15	34.68	13.92
Cd163		NM_053094.2	NM_053094.2:3225	Endogenous	8.92	10.47	9.37	9.62	13.46	14.61	9.31	10.83	9.16	12.15	13.87	13.92
Cd4		NM_013488.2	NM_013488.2:950	Endogenous	35.49	35.03	40.98	63.28	33.65	14.61	13.96	10.83	27.49	12.15	13.87	13.92
Cd40		NM_011611.2	NM_011611.2:1425	Endogenous	27.8	29.25	36.2	21035.7	23026.7	24150	4.65	10.83	9.16	28087.9	27334.3	26387.7
Cd40lg		NM_011616.2	NM_011616.2:600	Endogenous	1	1	1	1.52	13.46	14.61	9.31	10.83	9.16	12.15	13.87	13.92
Cd55		NM_010016.2	NM_010016.2:1058	Endogenous	5.42	6.86	10.47	20.76	13.46	14.61	9.31	10.83	9.16	12.15	6.94	13.92
Cd86		NM_019388.3	NM_019388.3:251	Endogenous	35.14	36.11	39.14	542.21	424.05	613.61	13.96	32.48	9.16	401.08	409.22	348.12
Cdc42		NM_009861.1	NM_009861.1:205	Endogenous	18174.3	18347.4	18394.8	22554.4	23767.1	26896.6	20981.4	23690	20956.9	25487	25739	24229.3
Cebpb		NM_009883.3	NM_009883.3:1147	Endogenous	1963.39	1861.93	1833.44	8603.91	9847.44	11863.1	2489.48	2501.09	2382.51	12725.2	10924	11028.5
Cfb		NM_008198.2	NM_008198.2:1685	Endogenous	1	2.17	1	1300.58	1110.61	1680.12	23.27	10.83	18.33	1567.87	1921.24	1545.66
Cfd		NM_013459.1	NM_013459.1:526	Endogenous	1.22	4.33	3.12	2.53	13.46	14.61	9.31	10.83	18.33	12.15	13.87	13.92
Cfl1		NM_007687.5	NM_007687.5:978	Endogenous	13473.8	12927.4	12423.9	15521.5	15595.7	15632.5	12559.1	14172.9	12664	15156	15737.5	14064.1
Chil3		NM_009892.1	NM_009892.1:1196	Endogenous	71.5	56.7	70.01	138.21	114.43	175.32	116.33	32.48	45.82	133.69	145.65	97.47
Creb1		NM_133828.2	NM_133828.2:7980	Endogenous	5.42	3.61	6.43	18.73	13.46	14.61	9.31	10.83	9.16	12.15	20.81	13.92
Crp		NM_007768.4	NM_007768.4:163	Endogenous	1	1.44	1	2.53	13.46	14.61	9.31	10.83	9.16	12.15	13.87	13.92
Csf1		NM_001113530.1	NM_001113530.1:833	Endogenous	77.79	55.61	55.68	502.72	585.6	365.24	13.96	43.31	64.14	474.01	450.83	529.15
Csf2		NM_009969.4	NM_009969.4:452	Endogenous	1	1	1	177.7	208.66	146.1	9.31	10.83	9.16	255.23	409.22	431.67
Csf3		NM_009971.1	NM_009971.1:830	Endogenous	1	1	1	6.58	13.46	14.61	9.31	10.83	9.16	12.15	6.94	13.92
Cxcl1		NM_008176.1	NM_008176.1:560	Endogenous	6.47	2.53	4.96	13744.5	13199.5	11527.1	4.65	10.83	9.16	11643.5	11881.1	13340
Cxcl10		NM_021274.1	NM_021274.1:115	Endogenous	18.01	18.42	21.13	82638.5	108295	120545	4.65	10.83	18.33	117468	118208	110229
Cxcl2		NM_009140.2	NM_009140.2:765	Endogenous	12.41	15.89	14.89	19743.7	22272.8	20585.2	13.96	10.83	9.16	26690.2	28430.2	28086.5
Cxcl3		NM_203320.2	NM_203320.2:275	Endogenous	4.37	5.78	3.86	5185.63	6805.03	6895.81	9.31	10.83	9.16	7413.95	7788.99	7435.89
Cxcl5		NM_009141.2	NM_009141.2:565	Endogenous	3.32	3.25	1	17.72	13.46	29.22	9.31	10.83	9.16	24.31	6.94	13.92
Cxcl9		NM_008599.2	NM_008599.2:40	Endogenous	3.32	2.53	2.39	1152.76	1151	1256.44	4.65	10.83	9.16	1823.1	1643.8	1462.11
Cxcr4		NM_009911.3	NM_009911.3:704	Endogenous	1304.67	1173.28	1560.36	68.35	114.43	131.49	2154.45	2436.13	2712.4	48.62	173.4	55.7
Cysltr1		NM_021476.4	NM_021476.4:164	Endogenous	161.36	189.95	194.61	209.09	154.81	219.15	200.09	97.45	146.62	158	228.88	320.27
Cysltr2		NM_001162412.1	NM_001162412.1:1283	Endogenous	20.1	20.22	20.4	69.36	13.46	14.61	23.27	10.83	9.16	85.08	6.94	41.77
Daxx		NM_007829.3	NM_007829.3:1215	Endogenous	212.4	185.62	207.84	4111.35	4947.28	4806.62	190.78	151.58	229.09	5250.53	5514.02	4581.29
Ddit3		NM_007837.3	NM_007837.3:255	Endogenous	281.28	255.67	285.39	519.93	450.98	628.22	469.98	454.74	476.5	486.16	645.04	584.85
Defa-rs1		NM_007844.2	NM_007844.2:338	Endogenous	1	1.81	2.76	2.53	13.46	14.61	9.31	10.83	9.16	12.15	13.87	13.92
Elk1		NM_007922.4	NM_007922.4:3070	Endogenous	20.8	18.06	19.66	33.92	13.46	29.22	32.57	10.83	18.33	48.62	48.55	55.7
Fasl		NM_010177.3	NM_010177.3:645	Endogenous	1	1	1	6.58	20.19	14.61	9.31	10.83	9.16	12.15	13.87	13.92
Flt1		NM_010228.3	NM_010228.3:1550	Endogenous	13.81	12.28	10.47	36.96	13.46	14.61	13.96	10.83	9.16	12.15	13.87	13.92
Fos		NM_010234.2	NM_010234.2:1330	Endogenous	710.99	602.71	583.46	314.39	222.12	321.42	963.22	812.04	797.22	218.77	353.73	236.72
Fxyd2		NM_052823.2	NM_052823.2:248	Endogenous	58.56	32.5	38.04	66.32	74.04	29.22	4.65	10.83	45.82	85.08	34.68	13.92
Gnaq		NM_008139.5	NM_008139.5:3080	Endogenous	1124.26	1082.64	1102.78	1863.55	2012.57	2162.25	1177.27	1234.31	1237.07	2370.03	2129.31	2186.21
Gnas		NM_010309.3	NM_010309.3:2592	Endogenous	3383.62	3312.19	3545.4	3629.39	3897.24	4499.81	4899.86	5164.59	4416.81	4727.91	4973.02	4344.56
Gnb1		NM_008142.3	NM_008142.3:311	Endogenous	4866.43	4811.56	4700.92	7093.22	7599.29	8123.04	4955.7	5835.88	4948.29	7985.18	7511.55	7714.38
Gngt1		NM_010314.2	NM_010314.2:150	Endogenous	3.67	3.97	5.7	13.67	13.46	14.61	32.57	43.31	9.16	24.31	34.68	13.92
Gpr44		NM_009962.2	NM_009962.2:270	Endogenous	1	1	1	10.63	13.46	14.61	32.57	10.83	9.16	12.15	48.55	13.92
Grb2		NM_008163.3	NM_008163.3:1783	Endogenous	1726.34	1685.35	1792.27	1741.03	1877.95	2030.76	2247.51	2046.35	2245.06	2187.72	1782.52	1308.94
H2-Ea		NM_010381.2	NM_010381.2:735	Endogenous	1	1	1	7.59	13.46	14.61	9.31	10.83	9.16	12.15	13.87	13.92
H2-Eb1		NM_010382.2	NM_010382.2:935	Endogenous	84.79	49.47	102.36	114.92	100.96	175.32	125.64	75.79	137.45	255.23	242.76	69.62
Hc		NM_010406.1	NM_010406.1:1065	Endogenous	1	1	1	11.64	13.46	14.61	9.31	10.83	9.16	12.15	13.87	13.92
Hdac4		NM_207225.1	NM_207225.1:2800	Endogenous	142.48	134.34	131.03	130.11	181.74	73.05	134.94	43.31	183.27	85.08	201.14	139.25
Hif1a		NM_010431.2	NM_010431.2:1294	Endogenous	1147.34	1156.67	1126.3	3861.25	4045.32	4266.05	1298.25	1115.21	1347.03	4995.3	5056.25	4567.36
Hmgb1		NM_010439.3	NM_010439.3:1574	Endogenous	896.3	991.27	1009.43	772.05	720.22	993.46	1009.75	1234.31	1099.62	862.93	1019.57	724.09
Hmgb2		NM_008252.3	NM_008252.3:1667	Endogenous	38.63	52	47.96	42.02	60.58	58.44	69.8	10.83	18.33	24.31	6.94	27.85
Hmgn1		NM_008251.3	NM_008251.3:835	Endogenous	1677.74	1796.21	1677.6	1407.91	1420.24	1840.83	2033.46	2252.07	1887.68	1191.09	1671.55	1476.04
Hras1		NM_008284.2	NM_008284.2:1890	Endogenous	13.11	6.5	8.64	17.72	13.46	14.61	9.31	10.83	9.16	12.15	34.68	13.92
Hsh2d		NM_197944.1	NM_197944.1:1023	Endogenous	1.22	1	1.65	16.71	13.46	14.61	13.96	10.83	9.16	24.31	34.68	13.92
Hspb1		NM_013560.2	NM_013560.2:630	Endogenous	43.53	20.22	27.01	97.71	6.73	14.61	9.31	21.65	9.16	24.31	13.87	13.92
Hspb2		NM_024441.3	NM_024441.3:667	Endogenous	1	1	1	4.56	13.46	14.61	9.31	10.83	9.16	12.15	13.87	13.92
IFIT1		NM_008331.2	NM_008331.2:890	Endogenous	11.71	14.81	41.71	29723.1	35842.5	43055	88.41	10.83	54.98	45638.3	46588.3	41468.3
IRF 7		NM_016850.2	NM_016850.2:705	Endogenous	23.6	21.67	42.82	3608.12	4139.56	4353.71	88.41	86.62	27.49	4448.37	4293.31	4511.66
IRF1		NM_008390.1	NM_008390.1:365	Endogenous	319.04	271.56	344.93	11135.2	12014.8	12812.8	432.75	389.78	394.03	15484.2	15571	13047.6
IRF5		NM_012057.3	NM_012057.3:1826	Endogenous	1850.46	1795.85	1851.44	3959.47	4489.57	5551.71	2219.59	2533.57	2345.86	5323.46	5319.82	4720.54
Ifi27l2a		NM_029803.1	NM_029803.1:270	Endogenous	129.89	163.95	230.26	296.16	356.74	759.71	805.01	454.74	265.74	1020.94	964.09	515.22
Ifi44		NM_133871.2	NM_133871.2:990	Endogenous	1	1.81	2.39	1173.01	1097.15	1344.1	9.31	10.83	9.16	1385.56	1602.19	1295.01
Ifit2		NM_008332.2	NM_008332.2:230	Endogenous	77.1	82.7	125.88	38917.8	42452.3	48416.8	162.86	54.14	64.14	53441.2	55022.3	48890.3
Ifit3		NM_010501.1	NM_010501.1:1290	Endogenous	18.71	25.64	70.75	15444.5	18920.8	20044.6	88.41	54.14	18.33	23104.8	23977.3	20678.5
Ifna1		NM_010502.2	NM_010502.2:354	Endogenous	1	2.17	6.8	11.64	13.46	14.61	9.31	10.83	9.16	12.15	6.94	13.92
Ifnb1		NM_010510.1	NM_010510.1:335	Endogenous	3.32	2.17	4.59	432.85	383.67	467.51	9.31	10.83	9.16	437.54	312.11	570.92
Ifng		NM_008337.1	NM_008337.1:95	Endogenous	1	1	1	1	13.46	14.61	9.31	10.83	9.16	12.15	6.94	13.92
Iigp1		NM_021792.3	NM_021792.3:2335	Endogenous	1	2.53	3.12	539.17	639.44	482.12	9.31	10.83	9.16	607.7	645.04	668.39
Il10		NM_010548.1	NM_010548.1:985	Endogenous	4.72	3.25	4.59	132.13	127.89	204.54	13.96	10.83	9.16	316	215.01	181.02
Il10rb		NM_008349.5	NM_008349.5:465	Endogenous	4001.43	3983.87	4084.57	4532.56	5283.83	5215.69	4927.78	5424.45	5168.21	5991.93	6027.27	5402.85
Il11		NM_008350.2	NM_008350.2:285	Endogenous	2.97	1	1.65	33.92	33.65	29.22	9.31	10.83	9.16	12.15	6.94	41.77
Il12a		NM_008351.1	NM_008351.1:355	Endogenous	2.27	1	2.39	1578.02	1447.16	1387.93	9.31	10.83	9.16	1896.03	2420.62	1838.08
Il12b		NM_008352.1	NM_008352.1:1045	Endogenous	2.27	1	1	12988.1	13132.2	10256.1	9.31	10.83	9.16	9309.97	10161.1	12281.8
Il13		NM_008355.2	NM_008355.2:425	Endogenous	1	1.44	3.12	1.01	13.46	14.61	9.31	10.83	9.16	12.15	13.87	13.92
Il15		NM_008357.1	NM_008357.1:205	Endogenous	70.1	74.03	85.08	5617.98	7330.05	8152.25	200.09	75.79	137.45	9066.89	8246.75	7881.48
Il17a		NM_010552.3	NM_010552.3:205	Endogenous	1	1	1	3.54	6.73	14.61	9.31	10.83	9.16	24.31	6.94	41.77
Il18		NM_008360.1	NM_008360.1:100	Endogenous	63.81	66.45	78.1	720.41	922.15	978.85	41.88	10.83	36.65	996.63	825.37	821.57
Il18rap		NM_010553.2	NM_010553.2:2055	Endogenous	8.92	10.83	9.37	9.62	13.46	14.61	9.31	10.83	9.16	12.15	6.94	13.92
Il1a		NM_010554.4	NM_010554.4:225	Endogenous	16.26	12.28	16.36	30475.4	39840.7	50184.6	9.31	10.83	27.49	57561.4	58864.8	59668.1
Il1b		NM_008361.3	NM_008361.3:1120	Endogenous	6.12	6.14	6.43	33044.2	45037.1	57284.9	32.57	10.83	27.49	72279.9	69546	64221.6
Il1r1		NM_001123382.1	NM_001123382.1:820	Endogenous	21.15	9.39	10.47	28.86	33.65	29.22	23.27	10.83	18.33	72.92	13.87	41.77
Il1rap		NM_008364.2	NM_008364.2:2415	Endogenous	111.36	110.5	114.49	327.55	329.82	365.24	60.49	119.1	100.8	498.31	478.58	543.07
Il1rn		NM_031167.4	NM_031167.4:1895	Endogenous	90.03	67.89	78.84	874.31	935.61	1460.98	162.86	64.96	91.64	1507.1	1449.6	1267.16
Il2		NM_008366.3	NM_008366.3:314	Endogenous	1.92	3.25	2.76	31.89	13.46	14.61	4.65	10.83	9.16	12.15	6.94	41.77
Il21		NM_021782.2	NM_021782.2:1762	Endogenous	1	1	1	15.69	13.46	14.61	9.31	10.83	9.16	24.31	34.68	13.92
Il22		NM_016971.1	NM_016971.1:477	Endogenous	1	1	1	6.58	13.46	14.61	9.31	10.83	9.16	12.15	13.87	13.92
Il22ra2		NM_178258.5	NM_178258.5:20	Endogenous	1	1.08	1	1.01	13.46	14.61	9.31	10.83	9.16	12.15	13.87	13.92
Il23a		NM_031252.1	NM_031252.1:360	Endogenous	1	1	1	235.41	302.89	277.59	9.31	10.83	9.16	279.54	561.81	501.3
Il23r		NM_144548.1	NM_144548.1:690	Endogenous	1.92	1.44	4.96	14.68	13.46	14.61	9.31	10.83	9.16	12.15	13.87	13.92
Il3		NM_010556.4	NM_010556.4:155	Endogenous	1	1.44	1.29	6.58	13.46	14.61	9.31	10.83	9.16	12.15	13.87	13.92
Il4		NM_021283.1	NM_021283.1:345	Endogenous	1	1	1	1.01	13.46	14.61	9.31	10.83	9.16	12.15	13.87	13.92
Il5		NM_010558.1	NM_010558.1:177	Endogenous	2.97	1.44	2.76	13.67	13.46	14.61	9.31	10.83	9.16	12.15	20.81	13.92
Il6		NM_031168.1	NM_031168.1:40	Endogenous	5.42	1.44	3.49	10011.3	10547.5	10738.2	4.65	10.83	9.16	13819.1	14322.6	13841.3
Il6ra		NM_010559.2	NM_010559.2:2825	Endogenous	236.88	206.92	222.17	34.93	13.46	14.61	107.02	173.24	137.45	12.15	20.81	69.62
Il7		NM_008371.2	NM_008371.2:1055	Endogenous	17.31	15.53	16.72	96.7	20.19	131.49	4.65	10.83	9.16	145.85	187.27	83.55
Il8ra		NM_178241.4	NM_178241.4:860	Endogenous	1.22	1	1	472.34	666.37	935.03	9.31	10.83	9.16	1081.71	1047.32	793.72
Il8rb		NM_009909.3	NM_009909.3:440	Endogenous	5.77	5.42	7.53	10.63	13.46	14.61	13.96	10.83	9.16	12.15	34.68	13.92
Il9		NM_008373.1	NM_008373.1:39	Endogenous	1	1	1.65	2.53	13.46	14.61	9.31	10.83	9.16	12.15	13.87	13.92
Irf3		NM_016849.3	NM_016849.3:1527	Endogenous	4.02	6.5	6.06	20.76	60.58	131.49	41.88	10.83	45.82	60.77	20.81	41.77
Itgb2		NM_008404.4	NM_008404.4:2542	Endogenous	9948.42	8940.6	9572.2	11021.8	9564.74	11264.1	11488.8	11585.1	11124.5	11886.6	12075.4	10193
Jun		NM_010591.2	NM_010591.2:2212	Endogenous	911.33	1035.69	939.6	238.45	235.58	306.81	1205.19	1212.65	1154.6	316	325.99	194.95
Keap1		NM_016679.4	NM_016679.4:4140	Endogenous	166.6	141.2	176.6	454.12	370.2	452.9	228.01	162.41	164.94	461.85	381.47	431.67
Kng1		NM_023125.3	NM_023125.3:1545	Endogenous	1	1.44	2.39	14.68	13.46	14.61	9.31	10.83	9.16	12.15	20.81	13.92
Limk1		NM_010717.2	NM_010717.2:1583	Endogenous	166.95	133.98	149.4	100.75	47.12	73.05	172.17	129.93	146.62	72.92	90.17	167.1
Lta		NM_010735.1	NM_010735.1:1115	Endogenous	1.22	1	1	33.92	6.73	14.61	9.31	10.83	9.16	12.15	34.68	13.92
Ltb		NM_008518.2	NM_008518.2:163	Endogenous	2.97	2.89	6.06	23.79	6.73	14.61	9.31	10.83	9.16	12.15	13.87	13.92
Ltb4r1		NM_008519.2	NM_008519.2:125	Endogenous	4.02	2.53	2.39	45.06	47.12	43.83	4.65	10.83	9.16	60.77	48.55	83.55
Ltb4r2		NM_020490.2	NM_020490.2:788	Endogenous	1.22	2.53	1	1.01	13.46	14.61	4.65	10.83	18.33	12.15	13.87	13.92
Ly96		NM_016923.1	NM_016923.1:368	Endogenous	344.57	360.4	390.14	582.71	531.75	818.15	525.82	552.19	668.94	935.86	908.6	751.94
MRC1		NM_008625.1	NM_008625.1:3992	Endogenous	719.03	652.18	731.94	823.69	639.44	642.83	749.17	779.56	760.57	850.78	839.24	710.17
Maff		NM_010755.3	NM_010755.3:743	Endogenous	28.85	32.86	25.18	463.23	397.13	613.61	13.96	21.65	27.49	717.09	409.22	654.47
Mafg		XM_001002362.1	XM_001002362.1:516	Endogenous	108.91	85.22	88.76	49.11	47.12	87.66	107.02	151.58	73.31	133.69	34.68	55.7
Mafk		NM_010757.2	NM_010757.2:1065	Endogenous	130.59	127.48	117.06	594.86	531.75	891.2	144.25	140.75	164.94	571.24	686.65	612.69
Map2k1		NM_008927.3	NM_008927.3:1695	Endogenous	1533.69	1453.15	1402.69	3484.59	4112.63	4339.1	1614.67	1959.73	1640.27	4727.91	4737.2	4079.99
Map2k4		NM_009157.4	NM_009157.4:1335	Endogenous	404.36	429.37	440.12	1444.36	1622.17	1913.88	423.44	400.61	494.83	2066.18	2046.08	1893.78
Map2k6		NM_011943.2	NM_011943.2:320	Endogenous	26.75	27.45	28.85	18.73	6.73	14.61	9.31	10.83	9.16	24.31	6.94	13.92
Map3k1		NM_011945.2	NM_011945.2:1640	Endogenous	463.79	423.95	462.54	115.93	60.58	160.71	497.9	757.91	613.95	170.16	117.91	250.65
Map3k5		NM_008580.4	NM_008580.4:640	Endogenous	248.77	269.4	270.32	914.81	747.14	949.64	200.09	238.2	164.94	960.17	825.37	932.97
Map3k7		NM_172688.2	NM_172688.2:2405	Endogenous	633.37	659.4	647.78	979.62	1124.08	876.59	777.09	757.91	623.12	996.63	1019.57	863.34
Map3k9		NM_177395.4	NM_177395.4:2695	Endogenous	5.77	4.33	3.12	1.01	13.46	14.61	9.31	10.83	9.16	12.15	13.87	27.85
Mapk1		NM_001038663.1	NM_001038663.1:1490	Endogenous	394.57	397.59	421.74	368.05	410.59	584.39	311.77	389.78	293.23	449.7	339.86	375.97
Mapk14		NM_011951.2	NM_011951.2:1420	Endogenous	630.22	572.74	626.09	1349.19	1541.4	1504.81	609.57	606.33	513.16	1908.18	1865.75	1420.34
Mapk3		NM_011952.2	NM_011952.2:825	Endogenous	2762.31	2171.77	2359.74	2255.39	2631.82	2527.49	2545.32	2641.85	2694.07	2989.89	2503.85	2311.53
Mapk8		NM_016700.3	NM_016700.3:970	Endogenous	187.58	191.75	182.85	286.04	356.74	292.2	265.23	173.24	164.94	182.31	298.24	236.72
Mapkapk2		NM_008551.1	NM_008551.1:1991	Endogenous	953.99	934.22	989.95	8369	7949.3	8137.65	758.48	1093.55	934.68	8872.43	9106.8	7380.19
Mapkapk5		XM_990515.1	XM_990515.1:53	Endogenous	1	3.97	1.29	24.81	13.46	14.61	9.31	10.83	9.16	12.15	48.55	41.77
Masp1		NM_008555.2	NM_008555.2:210	Endogenous	14.86	5.78	8.64	26.83	13.46	14.61	4.65	10.83	9.16	12.15	13.87	13.92
Masp2		NM_010767.3	NM_010767.3:363	Endogenous	1	1	1	1.01	13.46	14.61	9.31	10.83	9.16	12.15	13.87	13.92
Max		NM_008558.1	NM_008558.1:120	Endogenous	543.16	473.43	471.36	1371.46	2106.8	2059.98	767.78	790.39	778.9	2126.95	2018.34	2074.81
Mbl2		NM_010776.1	NM_010776.1:525	Endogenous	1	1	1	1.01	13.46	14.61	9.31	10.83	9.16	12.15	13.87	13.92
Mef2a		XM_976032.1	XM_976032.1:174	Endogenous	52.97	90.64	114.12	28.86	13.46	14.61	97.72	10.83	73.31	24.31	6.94	13.92
Mef2b		NM_001045484.1	NM_001045484.1:1091	Endogenous	1	1	1	1.01	13.46	14.61	9.31	10.83	9.16	12.15	13.87	41.77
Mef2c		NM_025282.2	NM_025282.2:1155	Endogenous	485.82	534.82	512.52	190.86	141.35	146.1	656.11	736.25	568.14	121.54	256.63	111.4
Mef2d		NM_133665.3	NM_133665.3:1890	Endogenous	246.32	225.7	210.41	145.3	235.58	102.27	218.7	411.44	366.54	243.08	284.37	264.57
Mknk1		NM_021461.4	NM_021461.4:635	Endogenous	572.88	549.62	566.55	391.34	370.2	657.44	758.48	725.43	714.75	644.16	631.16	501.3
Mmp3		NM_010809.1	NM_010809.1:1575	Endogenous	4.02	2.53	1	19.74	33.65	14.61	9.31	10.83	9.16	12.15	13.87	13.92
Mmp9		NM_013599.2	NM_013599.2:1570	Endogenous	31.29	29.97	45.76	144.28	154.81	87.66	116.33	86.62	64.14	145.85	117.91	97.47
Mx1		NM_010846.1	NM_010846.1:2485	Endogenous	31.29	34.31	43.55	11524	11934	12038.5	97.72	43.31	9.16	13551.7	15141	11891.9
Mx2		NM_013606.1	NM_013606.1:2095	Endogenous	10.31	6.86	17.09	3344.87	3547.23	3389.47	9.31	10.83	9.16	4290.37	3918.77	3536.92
Myc		NM_010849.4	NM_010849.4:630	Endogenous	413.8	519.29	374.33	125.05	74.04	146.1	451.36	508.88	485.67	72.92	104.04	139.25
Myd88		NM_010851.2	NM_010851.2:1595	Endogenous	344.22	358.59	410.72	2295.89	2685.66	3184.93	525.82	519.71	366.54	3318.04	3419.39	3091.32
Myl2		NM_010861.3	NM_010861.3:205	Endogenous	4.72	5.06	5.33	12.66	33.65	14.61	4.65	10.83	9.16	12.15	13.87	13.92
Nfatc3		NM_010901.2	NM_010901.2:2260	Endogenous	281.28	322.48	318.47	284.01	195.2	248.37	265.23	368.13	320.72	340.31	270.5	292.42
Nfe2l2		NM_010902.3	NM_010902.3:1665	Endogenous	4334.98	4129.4	4549.13	6968.68	7074.27	8239.91	5839.81	5976.64	6084.57	9200.58	8232.88	6878.89
Nfkb1		NM_008689.2	NM_008689.2:2125	Endogenous	742.11	720.07	726.8	7403.06	7612.75	8371.4	702.64	909.49	769.73	9091.2	9522.96	8187.83
Nlrp3		NM_145827.3	NM_145827.3:2745	Endogenous	269.05	301.17	247.53	6683.15	7343.51	8517.5	367.61	238.2	219.92	9419.36	8787.75	8382.78
Nod1		NM_172729.2	NM_172729.2:1446	Endogenous	55.07	48.75	59.72	632.32	572.13	803.54	88.41	21.65	54.98	838.63	936.34	626.62
Nod2		NM_145857.2	NM_145857.2:2890	Endogenous	11.71	8.31	9.74	504.74	491.36	672.05	9.31	10.83	9.16	474.01	631.16	612.69
Nos2		NM_010927.3	NM_010927.3:3715	Endogenous	3.67	1	3.49	1288.43	1083.69	1037.29	88.41	32.48	36.65	1106.01	1088.93	1044.37
Nox1		NM_172203.1	NM_172203.1:475	Endogenous	5.77	6.5	6.06	153.4	114.43	146.1	9.31	10.83	18.33	170.16	270.5	292.42
Nr3c1		NM_008173.3	NM_008173.3:1800	Endogenous	763.43	761.96	790.75	1725.84	1379.85	1870.05	749.17	1071.9	943.84	2066.18	2170.93	1977.33
Oas1a		NM_145211.2	NM_145211.2:471	Endogenous	410.3	385.31	421.74	5006.42	4866.51	6252.98	618.88	649.63	476.5	6502.4	6304.71	5709.2
Oas2		NM_145227.2	NM_145227.2:3438	Endogenous	23.6	21.31	38.41	599.92	491.36	847.37	32.57	10.83	27.49	741.39	964.09	668.39
Oasl1		NM_145209.2	NM_145209.2:1165	Endogenous	8.92	4.69	12.31	8578.59	10722.5	13601.7	41.88	10.83	9.16	15472	14322.6	13841.3
Pdgfa		NM_008808.3	NM_008808.3:805	Endogenous	549.46	502.68	470.26	402.48	504.82	511.34	497.9	801.22	623.12	498.31	797.63	487.37
Pik3c2g		NM_011084.2	NM_011084.2:55	Endogenous	1	1	1	1.01	13.46	14.61	9.31	10.83	9.16	12.15	6.94	13.92
Pla2g4a		NM_008869.2	NM_008869.2:1525	Endogenous	521.48	538.79	441.22	725.47	693.29	657.44	302.46	389.78	329.89	704.93	825.37	682.32
Plcb1		NM_019677.1	NM_019677.1:495	Endogenous	12.76	14.44	15.25	21.77	13.46	14.61	9.31	10.83	36.65	12.15	34.68	13.92
Ppp1r12b		NM_001081307.1	NM_001081307.1:2560	Endogenous	21.5	22.39	17.83	13.67	13.46	14.61	4.65	10.83	9.16	36.46	13.87	13.92
Prkca		NM_011101.3	NM_011101.3:6965	Endogenous	17.66	16.25	20.4	16.71	6.73	14.61	9.31	10.83	9.16	48.62	13.87	13.92
Prkcb1		NM_008855.2	NM_008855.2:4220	Endogenous	1199.78	1202.17	1289.49	1051.5	1218.31	1431.76	1512.3	1862.29	1722.74	1178.94	1269.27	1183.61
Ptger1		NM_013641.2	NM_013641.2:928	Endogenous	1	1	1	14.68	13.46	14.61	9.31	10.83	9.16	12.15	13.87	13.92
Ptger2		NM_008964.4	NM_008964.4:2000	Endogenous	94.23	92.81	81.04	149.35	114.43	233.76	125.64	75.79	155.78	158	242.76	167.1
Ptger3		NM_011196.2	NM_011196.2:1541	Endogenous	5.42	6.5	7.17	16.71	13.46	14.61	13.96	10.83	9.16	12.15	13.87	13.92
Ptger4		NM_008965.1	NM_008965.1:315	Endogenous	134.79	123.14	126.25	132.13	249.05	189.93	200.09	151.58	155.78	291.7	284.37	236.72
Ptgfr		NM_008966.3	NM_008966.3:1202	Endogenous	1.57	2.89	5.7	28.86	13.46	43.83	9.31	10.83	9.16	24.31	34.68	41.77
Ptgir		NM_008967.3	NM_008967.3:1731	Endogenous	53.32	37.92	42.08	128.08	114.43	58.44	41.88	10.83	73.31	24.31	48.55	55.7
Ptgs1		NM_008969.3	NM_008969.3:1642	Endogenous	110.31	107.97	103.46	74.42	6.73	58.44	125.64	129.93	100.8	72.92	145.65	13.92
Ptgs2		NM_011198.3	NM_011198.3:675	Endogenous	91.43	45.86	42.45	13879.1	17036.1	18086.9	9.31	21.65	9.16	26131.1	24518.3	22795
Ptk2		NM_007982.2	NM_007982.2:1060	Endogenous	160.31	132.89	147.56	103.78	114.43	175.32	144.25	194.89	155.78	72.92	48.55	97.47
Rac1		NM_009007.2	NM_009007.2:1045	Endogenous	4609.45	4307.8	4402.85	5099.57	5203.05	5347.18	4536.91	5207.9	4801.67	5359.92	4889.79	4567.36
Raf1		NM_029780.3	NM_029780.3:550	Endogenous	722.53	724.77	785.6	988.73	895.22	993.46	777.09	1104.38	815.55	1081.71	922.47	1308.94
Rapgef2		NM_001099624.2	NM_001099624.2:5580	Endogenous	220.45	218.48	235.77	2445.75	2389.5	2688.2	265.23	259.85	311.56	3050.66	2906.13	3063.47
RelA		NM_009045.4	NM_009045.4:645	Endogenous	1067.62	942.16	1032.21	3448.14	3654.93	4149.18	1261.03	1526.64	1182.09	4630.68	4265.56	3912.89
Rhoa		NM_016802.4	NM_016802.4:1885	Endogenous	4124.85	3723.5	3814.07	4421.18	5876.15	6910.42	6156.23	6528.83	5461.45	6247.16	6512.79	5597.8
Ripk1		NM_009068.3	NM_009068.3:3185	Endogenous	315.9	327.54	337.58	168.58	127.89	175.32	386.22	346.47	375.7	158	201.14	222.8
Ripk2		NM_138952.3	NM_138952.3:830	Endogenous	137.23	143.73	128.82	2258.43	2147.19	2206.08	88.41	119.1	82.47	2783.27	2892.26	2409
Rock2		NM_009072.2	NM_009072.2:4680	Endogenous	171.5	176.59	185.42	199.97	168.27	87.66	144.25	238.2	137.45	133.69	187.27	208.87
Rps6ka5		NM_153587.2	NM_153587.2:2755	Endogenous	134.09	130.73	138.74	176.69	154.81	189.93	32.57	119.1	128.29	97.23	117.91	125.32
STAT3		NM_213659.2	NM_213659.2:2130	Endogenous	725.32	677.82	740.76	1950.62	2443.35	2775.86	693.33	812.04	852.21	3111.43	3086.46	2701.43
Shc1		NM_011368.4	NM_011368.4:235	Endogenous	866.23	743.18	798.1	871.28	908.68	1124.95	963.22	1071.9	870.53	1020.94	1005.7	793.72
Smad7		NM_001042660.1	NM_001042660.1:3557	Endogenous	160.66	166.12	135.44	91.63	141.35	87.66	69.8	21.65	91.64	97.23	34.68	97.47
Stat1		NM_009283.3	NM_009283.3:1590	Endogenous	423.94	423.59	488.27	6083.74	6549.25	7509.42	637.49	443.92	503.99	7341.02	7345.09	7073.84
Stat2		NM_019963.1	NM_019963.1:1955	Endogenous	199.12	194.28	226.22	3965.54	3991.48	4762.79	302.46	194.89	183.27	4995.3	4862.05	4247.09
TNFAIP3		NM_009397.2	NM_009397.2:232	Endogenous	413.8	379.18	379.11	11086.6	12661	14653.6	488.59	747.08	449.01	18389	18525.7	17782.1
Tbxa2r		NM_001277265.1	NM_001277265.1:477	Endogenous	1	1	1.65	1.01	13.46	14.61	9.31	10.83	9.16	24.31	13.87	13.92
Tcf4		NM_013685.1	NM_013685.1:3045	Endogenous	511.69	471.62	528.7	1849.37	1433.7	1957.71	665.41	617.15	678.1	2041.87	1810.26	1810.23
Tgfb1		NM_011577.1	NM_011577.1:1470	Endogenous	2752.87	2548.78	2567.76	3392.46	3722.24	3900.81	3038.56	3269.83	2849.85	4047.29	3696.82	3662.24
Tgfb2		NM_009367.1	NM_009367.1:1685	Endogenous	19.75	17.69	17.09	57.21	6.73	14.61	13.96	10.83	36.65	36.46	13.87	13.92
Tgfb3		NM_009368.2	NM_009368.2:2410	Endogenous	39.33	28.53	34.73	24.81	20.19	14.61	13.96	10.83	27.49	12.15	6.94	13.92
Tgfbr1		NM_009370.2	NM_009370.2:4425	Endogenous	3506.34	3571.83	3766.66	3469.41	3681.85	4470.59	4453.15	4320.07	3793.69	4241.75	4140.72	3690.09
Tlr1		NM_030682.1	NM_030682.1:805	Endogenous	214.85	200.42	242.76	1510.18	1487.55	1797	358.3	389.78	265.74	1871.72	1657.67	1670.99
Tlr2		NM_011905.2	NM_011905.2:255	Endogenous	238.63	250.26	278.77	8263.7	9847.44	10796.6	293.15	389.78	558.97	10659.1	10605	10053.8
Tlr3		NM_126166.2	NM_126166.2:1165	Endogenous	13.81	13	16.36	170.61	33.65	73.05	4.65	10.83	9.16	60.77	90.17	55.7
Tlr4		NM_021297.2	NM_021297.2:2510	Endogenous	596.31	578.15	670.2	462.22	397.13	628.22	805.01	877.01	760.57	449.7	478.58	515.22
Tlr5		NM_016928.2	NM_016928.2:560	Endogenous	1	1	1	1.52	20.19	14.61	9.31	10.83	9.16	12.15	13.87	13.92
Tlr6		NM_011604.3	NM_011604.3:475	Endogenous	129.19	131.45	135.07	565.49	491.36	482.12	246.62	151.58	201.6	595.55	534.06	570.92
Tlr7		NM_133211.3	NM_133211.3:3210	Endogenous	422.54	367.26	448.94	1507.14	1285.62	1344.1	376.91	465.57	229.09	1154.63	1324.75	1113.99
Tlr8		NM_133212.2	NM_133212.2:110	Endogenous	1399.43	1279.45	1591.6	3146.41	3237.61	3696.27	2005.55	2241.24	2116.77	3913.59	4002	3467.3
Tlr9		NM_031178.2	NM_031178.2:1801	Endogenous	95.28	109.78	154.91	310.34	154.81	248.37	125.64	129.93	137.45	194.46	215.01	167.1
Tnf		NM_013693.1	NM_013693.1:1135	Endogenous	177.09	164.67	144.62	25790.5	25234.5	22177.6	153.56	129.93	100.8	26921.1	27112.3	28894.1
Tnfsf14		NM_019418.2	NM_019418.2:1060	Endogenous	12.06	16.25	18.93	9.62	13.46	14.61	13.96	10.83	9.16	12.15	13.87	13.92
Tollip		NM_023764.3	NM_023764.3:260	Endogenous	902.24	852.24	883	899.63	1029.84	964.25	1112.12	1212.65	916.35	850.78	1199.91	765.87
Tradd		NM_001033161.2	NM_001033161.2:562	Endogenous	77.1	64.28	71.12	97.71	20.19	14.61	79.11	10.83	64.14	24.31	117.91	41.77
Traf2		NM_009422.2	NM_009422.2:262	Endogenous	121.5	139.39	139.11	541.19	827.91	774.32	200.09	205.72	183.27	1081.71	575.68	668.39
Trem2		NM_031254.2	NM_031254.2:646	Endogenous	5204.88	4956.01	5291.55	4247.02	4772.27	5332.57	6965.9	7676.51	7239.17	5736.69	5916.3	5249.68
Tslp		NM_021367.1	NM_021367.1:638	Endogenous	5.42	5.42	7.17	150.36	154.81	73.05	9.31	10.83	9.16	97.23	90.17	139.25
Twist2		NM_007855.2	NM_007855.2:1102	Endogenous	5.77	4.69	3.49	12.66	13.46	14.61	9.31	10.83	9.16	24.31	20.81	13.92
Tyrobp		NM_011662.2	NM_011662.2:130	Endogenous	24449	21871.2	23073.5	22922	24722.9	27393.3	31460.5	33672.7	30312.9	27857	27611.7	26680.1
relB		NM_009046.2	NM_009046.2:2013	Endogenous	218.35	168.64	212.25	2581.43	2820.28	3316.42	293.15	205.72	320.72	3208.66	2906.13	2924.23
retNLA		NM_020509.3	NM_020509.3:164	Endogenous	1	1	1	1.52	13.46	14.61	9.31	10.83	9.16	12.15	13.87	13.92
Cltc		NM_001003908.1	NM_001003908.1:605	Housekeeping	3859.48	3978.82	4398.08	4038.44	4099.17	5259.52	3904.07	4763.99	4600.08	4375.44	4418.15	4790.16
Gapdh		NM_008084.1	NM_008084.1:755	Housekeeping	11728.8	11512.1	10815.9	13277.7	14061	13996.2	10660.6	12397.2	10473.9	13247.9	13129.6	12393.1
Gusb		NM_010368.1	NM_010368.1:1735	Housekeeping	7556.55	7503.71	7772.39	7354.45	7881.99	8532.11	10800.2	10913.9	10538	8252.57	8329.99	8187.83
Hprt1		NM_013556.2	NM_013556.2:30	Housekeeping	280.23	273.37	294.58	277.94	302.89	175.32	293.15	162.41	274.91	340.31	381.47	292.42
Pgk1		NM_008828.2	NM_008828.2:36	Housekeeping	825.67	856.21	788.17	1160.86	854.84	1154.17	684.03	714.6	641.45	984.47	728.27	1002.59
Tubb5		NM_011655.4	NM_011655.4:2260	Housekeeping	4011.57	3946.68	3698.66	2495.36	2699.13	2498.27	3522.5	4244.28	3546.28	1981.1	2365.13	2227.98
NEG_A		ERCC_00096.1	ERCC_00096.1:230	Negative	3.5	1	1.5	1	2.5	6	4.5	1	2	5	1.5	2
NEG_B		ERCC_00041.1	ERCC_00041.1:440	Negative	4.5	3	1	1	1	1	1.5	1	1	1	1	1
NEG_C		ERCC_00019.1	ERCC_00019.1:140	Negative	1	4	1	6.5	1	1	1	1	1	1	1	1
NEG_D		ERCC_00076.1	ERCC_00076.1:355	Negative	1	1	1	1	1	1	1	1	1	1	1.5	1
NEG_E		ERCC_00098.1	ERCC_00098.1:785	Negative	1	1	1	1	6.5	2	4.5	5	6	5	1.5	8
NEG_F		ERCC_00126.1	ERCC_00126.1:220	Negative	6.5	6	7.5	6.5	5.5	4	2.5	3	12	7	2.5	6
NEG_G		ERCC_00144.1	ERCC_00144.1:15	Negative	1	1	1	1	1	1	1	1	1	1	1	1
NEG_H		ERCC_00154.1	ERCC_00154.1:115	Negative	1	1	1	1	1	1	1	1	1	1	1	1
POS_A		ERCC_00117.1	ERCC_00117.1:385	Positive	19270.5	18799	17673.5	9809.5	19448.5	22189	23465.5	24891	23225	22383	24161.5	24777
POS_B		ERCC_00112.1	ERCC_00112.1:695	Positive	5094.5	5078	4776.5	2540.5	5091.5	6208	6288.5	6786	6276	5940	6332.5	6663
POS_C		ERCC_00002.1	ERCC_00002.1:850	Positive	1652.5	1508	1545.5	816.5	1586.5	1779	1950.5	2141	1927	1825	1977.5	1970
POS_D		ERCC_00092.1	ERCC_00092.1:540	Positive	394.5	376	387.5	186.5	410.5	423	414.5	458	447	460	438.5	450
POS_E		ERCC_00035.1	ERCC_00035.1:485	Positive	58.5	71	81.5	38.5	69.5	79	74.5	72	76	99	74.5	93
POS_F		ERCC_00034.1	ERCC_00034.1:195	Positive	25.5	31	15.5	20.5	20.5	43	43.5	35	37	36	33.5	41
